# Supplementary material for: Optimization of the Heterologous Expression of the Cannabinoid Type-1 (CB1) Receptor
Source: Front Endocrinol (Lausanne). 2021 Oct 20;12:740913. doi: 10.3389/fendo.2021.740913 (PMC8564136; doi:10.3389/fendo.2021.740913)
Supplement: Supplementary file 4 [file Table_1.xlsx]

## Sheet: Table I
Application	Product/strain	Manufacturer/Source	Cat.No	additional remark
Pharmacons	ACEA	Tocris, BioScience, Bristol UK	1319	if supplied in ethanol, ethanol was evaporated and reconstituted in DMSO
	WIN 55,212-2		1038
	AM 251		1117
	forskolin		1099
	thapsigargin	Sigma Aldrich, St. Louis, MO, USA	T9033
	chloroquin	Tocris, BioScience, Bristol UK	4109	dissolved in sterile dH2O
	E-64	Tocris, BioScience, Bristol UK	5208
	MDL 28170	Sigma Aldrich, St. Louis, MO, USA	M6690
	leupeptin	Tocris, BioScience, Bristol UK	1167
	Mg132	Tocris, BioScience, Bristol UK	1748
cell culture and transfection	Neuro 2a cells	American Type Culture Collection (ATCC), Manassas, VA, USA	CCL-131
	HEKA 293 cells		CRL-1573
	GT1-7	Sigma Aldrich, St. Louis, MO, USA	SCC116
	Dulbecco’s Modified Eagle Medium	American Type Culture Collection (ATCC), Manassas, VA, USA	30-2002	for GT1-7 cells
		Pan Biotech, Aidenbach, Germany	P04-03596	for HEK 293A and Neuro 2a cells
			P04-03593	for stimulation of cells
	Fetal Bovine Serum	Gemini Bio-Products, West Sacramento, CA, USA	900-108	for GT1-7 cells
		EuroClone, Siziano, Italy	ECS0180L	for HEK 293 and Neuro 2a cells
	Ultra-MEM	Lonza, Basel, Switzerland	E12-743F
	penicillin/streptomycin		17602E
	Trypsin EDTA		BE 17-161E	for HEK 293 and Neuro 2a cells
		ATCC	30-2101	for GT1-7 cells only
	white 96-well plates	Greiner, Kremsmünster, Austria	655083	treated with 10 µg/mL for 2 h at 37 °C
	6-well culture plates		657160
	6-well culture plates	JET BioFil, Shanghai, China	TCP-011-006
	12-well culture plates	Greiner, Kremsmünster, Austria	655090
	µ-slide plates	ibidi GmbH, Gräfelfing, Germany	80826
	poly-L-lysine	Sigma Aldrich, St. Louis, MO, USA	P6282	applied at 10 µg/mL for 2 h at 37 °C
	Lipofectamine 2000	Thermo Fisher Scientific, Waltham, MT, USA	11668019	0.2 µL/cm2 or 0.5 µL/well for HEK 293 and GT1-7cells
	Lipofectamine RNAiMax		13778150	0.5 µL/cm2
	Lipofectamine LTX with Plus reagent		15338100	0.6 µL/cm2 Lipofectamine LTX combined with 0.5 µL/µg total DNA Plus Reagent
western blotting	BCA protein assay	Thermo Fisher Scientific, Waltham, MT, USA	23227
	aprotinin	Sigma Aldrich, St. Louis, MO, USA	A6279
	sodium orthovanadate		590088
	phenylmethanesulfonyl fluoride		78830	dissolved in ethanol (100 mM)
	protease inhibitor coctail		P8340
	phosphatase inhibitor coctail 2		P2850
	phosphatase inhibitor coctail 2		P5726
	p-coumaric acid		C-9008
	luminol sodium salt		A4685
	2x Laemmli buffer	Bio-Rad, Hercules, CA, USA	1610737
	polyacrylamide gradient gels		4561086, 5671084
	transfer packs		1704158, 1704159
	β-mercaptoethanol		1610710
	West Pico PLUS Chemiluminescent Substrate	Thermo Fisher Scientific, Waltham, MT, USA	34580
