# Supplementary material for: Optimization of the Heterologous Expression of the Cannabinoid Type-1 (CB1) Receptor
Source: Front Endocrinol (Lausanne). 2021 Oct 20;12:740913. doi: 10.3389/fendo.2021.740913 (PMC8564136; doi:10.3389/fendo.2021.740913)
Supplement: Supplementary file 5 [file Table_2.xlsx]

## Sheet: Table II
	Gene	sequence	remarks
siRNA sequences	mus musculus cnr1 silencing dsRNA	GCAUCAAGAGCACUGUUAA(UU)	all sequences were ordered from Sigma Aldrich; for the design of controls see Buehler et al., 2012
	mus musculus cnr1 control dsRNA	GCAUCAAGUCGACUGUUAA(UU)
