# Supplementary material for: Optimization of the Heterologous Expression of the Cannabinoid Type-1 (CB1) Receptor
Source: Front Endocrinol (Lausanne). 2021 Oct 20;12:740913. doi: 10.3389/fendo.2021.740913 (PMC8564136; doi:10.3389/fendo.2021.740913)
Supplement: Supplementary file 6 [file Table_3.xlsx]

## Sheet: Table III
	antibody	Producer	Cat. No.	remarks
western blot antibodies	anti-CB1R	Immunogenes, Hungary	N/A	rat polyclonal; 1:750 dilution; RRID:AB_2813823
	anti-pERK1/2	Cell Signalling Technology, Danvers, MA, USA	4377	1 : 1 000 dilution; RRID:AB_331775
	anti-ERK1/2		4695	1 : 2 000 dilution; RRID:AB_390779
	anti-eIF2		9722	1:500 dilution; RRID:AB_2230924
	anti-phospho-eIF2		3398	1:1000 dilution; RRID:AB_2096481
	anti-phospho-p38-MAPK		4511	1:1000 dilution; RRID:AB_2139682
	anti-p38-MAPK	Santa Cruz Biotechnology, Inc., TX, USA	sc 535	1:1000 dilution;RRID:AB_632138
	anti-β-actin	Abcam, Cambridge, UK	ab 49900	1 : 15 000 dilution; RRID:AB_867494
	anti-vinculin	Sigma Aldrich, St. Louis, MO, USA	V9131	1:3000 dilution; RRID:AB_477629
	Anti-Rabbit IgG (Goat), HRP-Labeled	PerkinElmer, Waltham, MA, USA	NEF812001EA	1 : 10 000 dilution; RRID:AB_2571640
	Anti-Mouse IgG (Goat), HRP-Labeled		NEF822001EA	1 : 10 000 dilution; RRID:AB_2650498
